# Supplementary material for: DNA Barcoding versus Morphological Variability of Pterostichus brevicornis brevicornis (Kirby, 1837) (Coleoptera, Carabidae) in the Arctic and Subarctic
Source: Insects. 2022 Feb 16;13(2):204. doi: 10.3390/insects13020204 (PMC8876867; doi:10.3390/insects13020204)
Supplement: Supplementary file 1 [file insects-13-00204-s001.zip]

Archive with 1 entries (1 files):
- insects-1374564-supplementary.pdf
